# Supplementary material for: Evaluating the environmental impact of cleaning the North Pacific Garbage Patch
Source: Sci Rep. 2025 May 27;15:16736. doi: 10.1038/s41598-025-00619-w (PMC12116914; doi:10.1038/s41598-025-00619-w)
Supplement: Supplementary file 1 — Supplementary Information 1. [file 41598_2025_619_MOESM1_ESM.xlsx]

## Sheet: Scenario 1 - HIGH
Model input parameters				Calculations of annual carbon emissions								Predicted NPGP plastic loading and carbon emissions per year of cleanup
SCENARIO 1 - HIGH				Operational profile		Fuel Consumption per vessel		CO2 emissions		C emissions		Year	NPGP plastic mass (t)		Average NPGP density	Average NPGP density	Encountered density	Extracted density	Extracted mass	Extracted mass	NPGP net growth (excl. cleanup)	C emission
Current System 03 performance and operations				Activity	Time spent (%)	per day (t)	per year (t)	per vessel per year (t)	Full fleet per year (t)	Full fleet per year (t)		(-)	without cleanup	with cleanup	w/o cleanup (kg/km2)	with cleanup (kg/km2)	(kg/km2)	(kg/km2)	(t)	cummulative (t)	(t)	Full fleet per year (t)	cummulative (t)
NPGP growth rate	(%/yr)	0.03		In port	0.04	2.8	40.88	130.816	13866.5	3781.77		2015	100000	100000	62.5
Avg. effective span	(m)	1050		Transit	0.25	9.1	830.375	2657.2	281663	76817.2		2016	103000	103000	64.375
Avg. Speed through water	(m/s)	0.65		In-field operations	0.26	7.5	711.75	2277.6	241426	65843.3		2017	106090	106090	66.3062
Avg. Swept area	(km2/hr)	2.457		Towing	0.45	9.1	1494.67	4782.96	506994	138271		2018	109273	109273	68.2954
Avg. towing uptime	(%)	0.45		TOTAL	1		3077.68	9848.58	1.04395e+06	284713		2019	112551	112551	70.3443
Relative encountered density	(%)	1										2020	115927	115927	72.4546
Retention efficiency	(%)	0.47										2021	119405	119405	74.6283
No. of systems in operation	(-)	53										2022	122987	122987	76.8671
No of vessels	(-)	106										2023	126677	126677	79.1731
Years or operations	(yr)	10										2024	130477	130477	81.5483
Total swept area per system per year	(km2)	9685.49										2025	134392	134392	83.9948
Total swept area fleet per year	(km2)	513331										2026	138423	138423	86.5146
NPGP area	(km2)	1600000										2027	142576	142576	89.1101
												2028	146853	146853	91.7834	91.7834	91.7834	43.1382	22144.2	22144.2	4405.6	284713	284713
												2029	151259	129115	94.5369	80.6968	80.6968	37.9275	19469.4	41613.5	4537.77	284713	569427
												2030	155797	114183	97.373	71.3645	71.3645	33.5413	17217.8	58831.3	4673.9	284713	854140
												2031	160471	101639	100.294	63.5246	63.5246	29.8565	15326.3	74157.6	4814.12	284713	1.13885e+06
												2032	165285	91127.1	103.303	56.9545	56.9545	26.7686	13741.2	87898.8	4958.54	284713	1.42357e+06
												2033	170243	82344.5	106.402	51.4653	51.4653	24.1887	12416.8	100316	5107.3	284713	1.70828e+06
												2034	175351	75035	109.594	46.8969	46.8969	22.0415	11314.6	111630	5260.52	284713	1.99299e+06
												2035	180611	68980.9	112.882	43.1131	43.1131	20.2631	10401.7	122032	5418.33	284713	2.27771e+06
												2036	186029	63997.5	116.268	39.9985	39.9985	18.7993	9650.26	131682	5580.88	284713	2.56242e+06
												2037	191610	59928.2	119.756	37.4551	37.4551	17.6039	9036.63	140719	5748.31	284713	2.84713e+06
												2038	197359	56639.9	123.349	35.3999

## Sheet: Scenario 1 - LOW
Model input parameters				Calculations of annual carbon emissions								Predicted NPGP plastic loading and carbon emissions per year of cleanup
SCENARIO 1 - LOW				Operational profile		Fuel Consumption per vessel		CO2 emissions		C emissions		Year	NPGP plastic mass (t)			Average NPGP density	Encountered density	Extracted density	Extracted mass	Extracted mass	NPGP net growth (excl. cleanup)	C emission
Current System 03 performance and operations				Activity	Time spent (%)	per day (t)	per year (t)	per vessel per year (t)	Full fleet per year (t)	Full fleet per year (t)		(-)	without cleanup	with cleanup		(kg/km2)	(kg/km2)	(kg/km2)	(t)	cummulative (t)	(t)	Full fleet per year (t)	cummulative (t)
NPGP growth rate	(%/yr)	0.01		In port	0.04	2.8	40.88	130.816	14128.1	3853.13		2015	100000	100000
Avg. effective span	(m)	1050		Transit	0.22	9.1	730.73	2338.34	252540	68874.6		2016	101000	101000
Avg. Speed through water	(m/s)	0.65		In-field operations	0.26	7.5	711.75	2277.6	245981	67085.7		2017	102010	102010
Avg. Swept area	(km2/hr)	2.457		Towing	0.48	9.1	1594.32	5101.82	550997	150272		2018	103030	103030
Avg. towing uptime	(%)	0.48		TOTAL	1		3077.68	9848.58	1.06365e+06	290085		2019	104060	104060
Relative encountered density	(%)	1										2020	105101	105101
Retention efficiency	(%)	0.42										2021	106152	106152
No. of systems in operation	(-)	54										2022	107214	107214
No of vessels	(-)	108										2023	108286	108286
Years or operations	(yr)	10										2024	109369	109369
Total swept area per system per year	(km2)	10331.2										2025	110462	110462
Total swept area fleet per year	(km2)	557884										2026	111567	111567
NPGP area	(km2)	1600000										2027	112683	112683
												2028	113809	113809		71.1308	71.1308	29.8749	16666.8	16666.8	1138.09	290085	290085
												2029	114947	98280.7		61.4254	61.4254	25.7987	14392.7	31059.4	1149.47	290085	580171
												2030	116097	85037.4		53.1484	53.1484	22.3223	12453.3	43512.7	1160.97	290085	870256
												2031	117258	73745.1		46.0907	46.0907	19.3581	10799.6	54312.3	1172.58	290085	1.16034e+06
												2032	118430	64118.1		40.0738	40.0738	16.831	9389.76	63702.1	1184.3	290085	1.45043e+06
												2033	119615	55912.7		34.9454	34.9454	14.6771	8188.11	71890.2	1196.15	290085	1.74051e+06
												2034	120811	48920.7		30.5754	30.5754	12.8417	7164.18	79054.4	1208.11	290085	2.0306e+06
												2035	122019	42964.6		26.8529	26.8529	11.2782	6291.94	85346.3	1220.19	290085	2.32068e+06
												2036	123239	37892.9		23.6831	23.6831	9.94688	5549.21	90895.5	1232.39	290085	2.61077e+06
												2037	124472	33576.1		20.985	20.985	8.81372	4917.04	95812.6	1244.72	290085	2.90085e+06
												2038	125716	29903.8

## Sheet: Scenario 2 - HIGH
Model input parameters				Calculations of annual carbon emissions								Predicted NPGP plastic loading and carbon emissions per year of cleanup
SCENARIO 2 - HIGH				Operational profile		Fuel Consumption per vessel		CO2 emissions		C emissions		Year	NPGP plastic mass (t)		Average NPGP density	Encountered density	Extracted density	Extracted mass	Extracted mass	NPGP net growth (excl. cleanup)	C emission
Simple to implement improvements to system performance and operations				Activity	Time spent (%)	per day (t)	per year (t)	per vessel per year (t)	Full fleet per year (t)	Full fleet per year (t)		(-)	without cleanup	with cleanup	(kg/km2)	(kg/km2)	(kg/km2)	(t)	cummulative (t)	(t)	Full fleet per year (t)	cummulative (t)
NPGP growth rate	(%/yr)	0.03		In port	0.0238095	1.7	14.7738	47.2762	2080.15	567.314		2015	100000	100000
Avg. effective span	(m)	1350		Transit	0.0901876	7.2	237.013	758.442	33371.4	9101.3		2016	103000	103000
Avg. Speed through water	(m/s)	0.8		In-field operations	0.178644	6	391.229	1251.93	55085.1	15023.2		2017	106090	106090
Avg. Swept area	(km2/hr)	3.888		Towing	0.707359	7.2	1858.94	5948.61	261739	71383.3		2018	109273	109273
Avg. towing uptime	(%)	0.71		TOTAL	1		2501.96	8006.26	352275	96075.1		2019	112551	112551
Relative encountered density	(%)	1										2020	115927	115927
Retention efficiency	(%)	0.47										2021	119405	119405
No. of systems in operation	(-)	20										2022	122987	122987
No of vessels	(-)	44										2023	126677	126677
Years or operations	(yr)	10										2024	130477	130477
Total swept area per system per year	(km2)	24181.8										2025	134392	134392
Total swept area fleet per year	(km2)	483636										2026	138423	138423
NPGP area	(km2)	1600000										2027	142576	142576
												2028	146853	146853	91.7834	91.7834	43.1382	20863.2	20863.2	4405.6	96075.1	96075.1
												2029	151259	130396	81.4974	81.4974	38.3038	18525.1	39388.3	4537.77	96075.1	192150
												2030	155797	116408	72.7553	72.7553	34.195	16537.9	55926.2	4673.9	96075.1	288225
												2031	160471	104544	65.3403	65.3403	30.7099	14852.4	70778.6	4814.12	96075.1	384301
												2032	165285	94506.1	59.0663	59.0663	27.7612	13426.3	84204.9	4958.54	96075.1	480376
												2033	170243	86038.4	53.774	53.774	25.2738	12223.3	96428.2	5107.3	96075.1	576451
												2034	175351	78922.4	49.3265	49.3265	23.1834	11212.4	107641	5260.52	96075.1	672526
												2035	180611	72970.5	45.6066	45.6066	21.4351	10366.8	118007	5418.33	96075.1	768601
												2036	186029	68022.1	42.5138	42.5138	19.9815	9663.77	127671	5580.88	96075.1	864676
												2037	191610	63939.2	39.962	39.962	18.7821	9083.72	136755	5748.31	96075.1	960751
												2038	197359	60603.8

## Sheet: Scenario 2 - LOW
Model input parameters				Calculations of annual carbon emissions								Predicted NPGP plastic loading and carbon emissions per year of cleanup
SCENARIO 2 - LOW				Operational profile		Fuel Consumption per vessel		CO2 emissions		C emissions		Year	NPGP plastic mass (t)		Average NPGP density	Encountered density	Extracted density	Extracted mass	Extracted mass	NPGP net growth (excl. cleanup)	C emission
Simple to implement improvements to system performance and operations				Activity	Time spent (%)	per day (t)	per year (t)	per vessel per year (t)	Full fleet per year (t)	Full fleet per year (t)		(-)	without cleanup	with cleanup	(kg/km2)	(kg/km2)	(kg/km2)	(t)	cummulative (t)	(t)	Full fleet per year (t)	cummulative (t)
NPGP growth rate	(%/yr)	0.01		In port	0.0238095	1.7	14.7738	47.2762	2080.15	567.314		2015	100000	100000
Avg. effective span	(m)	1350		Transit	0.0901876	7.2	237.013	758.442	33371.4	9101.3		2016	101000	101000
Avg. Speed through water	(m/s)	0.8		In-field operations	0.164993	6	361.334	1156.27	50875.9	13875.2		2017	102010	102010
Avg. Swept area	(km2/hr)	3.888		Towing	0.72101	7.2	1894.81	6063.41	266790	72760.9		2018	103030	103030
Avg. towing uptime	(%)	0.72		TOTAL	1		2507.94	8025.39	353117	96304.7		2019	104060	104060
Relative encountered density	(%)	1										2020	105101	105101
Retention efficiency	(%)	0.42										2021	106152	106152
No. of systems in operation	(-)	20										2022	107214	107214
No of vessels	(-)	44										2023	108286	108286
Years or operations	(yr)	10										2024	109369	109369
Total swept area per system per year	(km2)	24522.4										2025	110462	110462
Total swept area fleet per year	(km2)	490448										2026	111567	111567
NPGP area	(km2)	1600000										2027	112683	112683
												2028	113809	113809	71.1308	71.1308	29.8749	14652.1	14652.1	1138.09	96304.7	96304.7
												2029	114947	100295	62.6846	62.6846	26.3275	12912.3	27564.4	1149.47	96304.7	192609
												2030	116097	88532.5	55.3328	55.3328	23.2398	11397.9	38962.3	1160.97	96304.7	288914
												2031	117258	78295.6	48.9347	48.9347	20.5526	10080	49042.3	1172.58	96304.7	385219
												2032	118430	69388.2	43.3676	43.3676	18.2144	8933.21	57975.5	1184.3	96304.7	481524
												2033	119615	61639.3	38.5245	38.5245	16.1803	7935.6	65911.1	1196.15	96304.7	577828
												2034	120811	54899.8	34.3124	34.3124	14.4112	7067.94	72979	1208.11	96304.7	674133
												2035	122019	49040	30.65	30.65	12.873	6313.53	79292.5	1220.19	96304.7	770438
												2036	123239	43946.6	27.4667	27.4667	11.536	5657.8	84950.4	1232.39	96304.7	866743
												2037	124472	39521.2	24.7008	24.7008	10.3743	5088.07	90038.4	1244.72	96304.7	963047
												2038	125716	35677.9

## Sheet: Scenario 3 - HIGH
Model input parameters				Calculations of annual carbon emissions								Predicted NPGP plastic loading and carbon emissions per year of cleanup
SCENARIO 3 - HIGH				Operational profile		Fuel Consumption per vessel		CO2 emissions		C emissions		Year	NPGP plastic mass (t)		Average NPGP density	Encountered density	Extracted density	Extracted mass	Extracted mass	NPGP net growth (excl. cleanup)	C emission
More efficient targeting of plastic hotspots within NPGP				Activity	Time spent (%)	per day (t)	per year (t)	per vessel per year (t)	Full fleet per year (t)	Full fleet per year (t)		(-)	without cleanup	with cleanup	(kg/km2)	(kg/km2)	(kg/km2)	(t)	cummulative (t)	(t)	Full fleet per year (t)	cummulative (t)
NPGP growth rate	(%/yr)	0.03		In port	0.0238095	1.7	14.7738	47.2762	1843.77	502.847		2015	100000	100000
Avg. effective span	(m)	1350		Transit	0.0901876	7.2	237.013	758.442	29579.2	8067.06		2016	103000	103000
Avg. Speed through water	(m/s)	0.8		In-field operations	0.164993	6	361.334	1156.27	45094.5	12298.5		2017	106090	106090
Avg. Swept area	(km2/hr)	3.888		Towing	0.72101	7.2	1894.81	6063.41	236473	64492.6		2018	109273	109273
Avg. towing uptime	(%)	0.72		TOTAL	1		2507.94	8025.39	312990	85361		2019	112551	112551
Relative encountered density	(%)	2.1										2020	115927	115927
Retention efficiency	(%)	0.47										2021	119405	119405
No. of systems in operation	(-)	18										2022	122987	122987
No of vessels	(-)	39										2023	126677	126677
Years or operations	(yr)	5										2024	130477	130477
Total swept area per system per year	(km2)	24522.4										2025	134392	134392
Total swept area fleet per year	(km2)	441403										2026	138423	138423
NPGP area	(km2)	1600000										2027	142576	142576
												2028	146853	146853	91.7834	192.745	90.5902	39986.8	39986.8	4405.6	85361	85361
												2029	151259	111272	69.5451	146.045	68.641	30298.4	70285.1	4537.77	85361	170722
												2030	155797	85511.6	53.4447	112.234	52.75	23284	93569.1	4673.9	85361	256083
												2031	160471	66901.5	41.8134	87.8082	41.2699	18216.6	111786	4814.12	85361	341444
												2032	165285	53499	33.4369	70.2174	33.0022	14567.3	126353	4958.54	85361	426805
												2033	170243
												2034	175351
												2035	180611
												2036	186029
												2037	191610
												2038	197359

## Sheet: Scenario 3 - LOW
Model input parameters				Calculations of annual carbon emissions								Predicted NPGP plastic loading and carbon emissions per year of cleanup
SCENARIO 3 - LOW				Operational profile		Fuel Consumption per vessel		CO2 emissions		C emissions		Year	NPGP plastic mass (t)		Average NPGP density	Encountered density	Extracted density	Extracted mass	Extracted mass	NPGP net growth (excl. cleanup)	C emission
More efficient targeting of plastic hotspots within NPGP				Activity	Time spent (%)	per day (t)	per year (t)	per vessel per year (t)	Full fleet per year (t)	Full fleet per year (t)		(-)	without cleanup	with cleanup	(kg/km2)	(kg/km2)	(kg/km2)	(t)	cummulative (t)	(t)	Full fleet per year (t)	cummulative (t)
NPGP growth rate	(%/yr)	0.01		In port	0.0238095	1.7	14.7738	47.2762	1843.77	502.847		2015	100000	100000
Avg. effective span	(m)	1350		Transit	0.0901876	7.2	237.013	758.442	29579.2	8067.06		2016	101000	101000
Avg. Speed through water	(m/s)	0.8		In-field operations	0.164993	6	361.334	1156.27	45094.5	12298.5		2017	102010	102010
Avg. Swept area	(km2/hr)	3.888		Towing	0.72101	7.2	1894.81	6063.41	236473	64492.6		2018	103030	103030
Avg. towing uptime	(%)	0.72		TOTAL	1		2507.94	8025.39	312990	85361		2019	104060	104060
Relative encountered density	(%)	2.1										2020	105101	105101
Retention efficiency	(%)	0.42										2021	106152	106152
No. of systems in operation	(-)	18										2022	107214	107214
No of vessels	(-)	39										2023	108286	108286
Years or operations	(yr)	5										2024	109369	109369
Total swept area per system per year	(km2)	24522.4										2025	110462	110462
Total swept area fleet per year	(km2)	441403										2026	111567	111567
NPGP area	(km2)	1600000										2027	112683	112683
												2028	113809	113809	71.1308	149.375	62.7374	27692.5	27692.5	1138.09	85361	85361
												2029	114947	87254.9	54.5343	114.522	48.0993	21231.2	48923.7	1149.47	85361	170722
												2030	116097	67173.2	41.9833	88.1649	37.0293	16344.8	65268.5	1160.97	85361	256083
												2031	117258	51989.4	32.4934	68.2361	28.6591	12650.2	77918.7	1172.58	85361	341444
												2032	118430	40511.7	25.3198	53.1716	22.3321	9857.45	87776.2	1184.3	85361	426805
												2033	119615
												2034	120811
												2035	122019
												2036	123239
												2037	124472
												2038	125716
